# Supplementary material for: Erythrocyte Concentrates Recovered from Under-Collected Whole Blood: Experimental and Clinical Results
Source: PLoS One. 2015 Feb 23;10(2):e0117928. doi: 10.1371/journal.pone.0117928 (PMC4338272; doi:10.1371/journal.pone.0117928)
Supplement: S1 Table — (XLS) [file pone.0117928.s003.xls]

## Sheet: Sheet1
MAP UC-RBCs and RBCs component data
Group	Case	PH	K（mmol/L）	Na（mmol/L）	FHb（g/L）	2，3-DPG (umol/g Hb)	EMP（ng/L)	RBC(1012/L)	Hb(g/L)	WBC(109/L	Hct×100(L/L)	MCV(fl)
＜4h	9
0d		7.13±0.04	4.34±0.71	128.01±2.45	0.12±0.03	4.64±2.16	16.61±4.03	5.19±0.31	156.65±5.93.25	6.26±1.41	47.04±2.36	91.51±1.85
7d		7.06±0.05	5.02±0.53	122.84±3.42	0.16±0.03	3.83±1.78	17.43±3.57	5.19±0.32	157.30±5.35	6.25±1.44	46.97±2.01	91.97±3.77
14d		6.97±0.07	5.9±0.80	115.44±3.82	0.19±0.04	3.10±1.21	20.71±5.18	5.18±0.34	157.10±6.58	6.32±1.37	46.79±2.20	91.54±4.53
21d		6.87±0.09	7.21±1.39	108.30±5.17	0.22±0.04	2.71±1.01	22.81±5.66	5.16±0.31	156.27±5.25	6.16±1.48	46.62±2.12	91.76±3.94
28d		6.71±0.12	9.64±2.62	102.28±6.35	0.30±0.05	2.35±0.87	26.66±3.04	5.16±0.32	156.47±5.73	6.33±1.31	46.72±2.18	91.73±4.46
35d		6.55±0.16	12.99±4.23	96.83±7.23	0.43±0.12	1.93±0.61	31.54±4.61	5.18±0.32	156.80±5.68	6.19±1.27	46.66±1.88	91.44±3.84
4h-8h	10
0d		7.13±0.09	4.34±0.99	128.28±3.29	0.18±0.08	3.58±2.91	17.32±3.92	5.10±0.32	153.78±7.21	6.32±1.53	47.09±2.31	91.95±2.63
7d		7.06±0.10	5.02±1.31	123.82±3.30	0.21±0.08	2.58±1.82	17.44±4.38	5.08±0.28	152.70±8.00	6.51±1.55	47.18±1.97	92.12±2.75
14d		6.98±0.12	8.51±2.34	116.28±4.57	0.27±0.03	2.35±1.79	19.07±3.12	5.07±0.26	152.88±8.36	6.36±1.51	46.87±2.20	92.07±2.82
21d		6.88±0.13	11.91±4.27	109.14±2.59	0.35±0.12	2.17±1.59	21.30±4.21	5.06±0.29	152.45±7.89	6.15±1.53	47.00±1.79	91.93±2.96
28d		6.75±0.13	9.64±7.14	100.87±6.51	0.47±0.15	1.96±1.38	23.35±3.42	5.06±0.26	152.70±7.88	6.03±1.65	46.94±2.09	91.94±3.02
35d		6.51±0.17	21.67±9.45	94.16±7.68	0.65±0.23	1.71±1.18	30.08±5.96	5.29±0.23	152.20±7.48	6.01±1.52	46.45±2.33	91.89±2.96
8h-24h	15
0d		7.14±0.07	5.21±0.6	128.51±3.78	0.15±0.06	3.83±1.66	19.91±5.31	5.29±0.23	158.28±6.13	6.45±1.53	46.70±1.88	92.67±2.88
7d		7.06±0.07	6.62±2.38	122.47±4.48	0.20±0.08	3.03±1.46	20.65±4.51	5.29±0.22	158.45±6.20	6.56±1.55	46.90±1.84	92.45±2.27
14d		6.98±0.09	8.30±3.51	115.13±5.31	0.27±0.11	2.68±1.28	22.69±5.41	5.28±0.24	158.20±6.65	6.46±1.51	46.61±1.80	92.23±2.68
21d		6.88±0.09	10.56±5.45	108.82±7.16	0.35±0.15	2.33±1.05	25.29±5.35	5.25±0.22	157.18±6.63	6.55±1.53	46.50±1.81	92.13±2.78
28d		6.75±0.06	13.96±7.15	101.96±8.57	0.45±0.18	2.00±0.85	28.96±6.03	5.27±0.23	157.82±6.17	6.53±1.65	46.60±1.69	91.91±3.08
35d		6.58±0.14	17.98±8.26	96.01±9.08	0.60±0.22	1.76±0.72	34.82±6.72	5.25±0.23	157.58±6.34	6.34±1.52	46.60±1.76	91.79±2.58
Control	9
0d		7.18±0.05	4.81±0.53	130.38±1.98	0.10±0.02	4.89±1.68	16.28±0.78	5.06±0.40	153.00±7.84	6.52±1.53	46.32±1.43	92.67±2.89
7d		7.10±0.05	6.07±0.73	125.95±1.27	0.13±0.02	3.11±0.96	16.42±0.80	5.36±0.28	161.44±7.70	6.56±1.55	47.09±1.39	92.45±2.57
14d		7.01±0.05	8.73±0.94	117.17±1.33	0.15±0.03	2.39±0.31	17.67±0.56	5.21±0.29	157.11±6.81	6.42±1.51	46.51±1.55	92.27±2.45
21d		6.86±0.06	11.61±1.46	110.75±2.59	0.19±0.04	2.03±0.29	18.13±1.14	5.30±0.29	160.00±8.72	6.21±1.53	46.94±1.62	91.12±2.78
28d		6.74±0.06	15.73±0.80	104.15±2.54	0.28±0.06	1.89±0.21	19.84±0.48	5.11±0.21	155.67±5.69	6.24±1.65	46.45±1.59	92.14±3.45
35d		6.46±0.02	22.00±1.03	92.93±2.75	0.47±0.10	1.68±0.18	20.76±0.15	5.39±0.09	160.33±3.58	6.01±1.52	48.17±0.93	91.98±2.84
